# Supplementary material for: A Bilayered Wood-Poly(3,4-ethylenedioxythiophene):Polystyrene Sulfonate Hydrogel Interfacial Evaporator for Sustainable Solar-Driven Sewage Purification and Desalination
Source: Nanomaterials (Basel). 2023 Aug 12;13(16):2321. doi: 10.3390/nano13162321 (PMC10457931; doi:10.3390/nano13162321)
Supplement: Supplementary file 1 [file nanomaterials-13-02321-s001.zip]

Archive with 1 entries (1 files):
- nanomaterials-2507102-supplementary.pdf
